# Supplementary material for: Innovative Buccal Nanofibers for Dual Delivery of Tadalafil and Dapoxetine for Erectile Dysfunction and Premature Ejaculation Conditions
Source: Pharmaceuticals (Basel). 2026 Apr 15;19(4):625. doi: 10.3390/ph19040625 (PMC13119127; doi:10.3390/ph19040625)
Supplement: Supplementary file 1 [file pharmaceuticals-19-00625-s001.zip]

Archive with 1 entries (1 files):
- pharmaceuticals-4221700-supplementary.pdf
